# Supplementary material for: Lysyl oxidase-like 3 restrains mitochondrial ferroptosis to promote liver cancer chemoresistance by stabilizing dihydroorotate dehydrogenase
Source: Nat Commun. 2023 May 30;14:3123. doi: 10.1038/s41467-023-38753-6 (PMC10229567; doi:10.1038/s41467-023-38753-6)
Supplement: Supplementary file 4 — Source Data [file 41467_2023_38753_MOESM4_ESM.xlsx]

## Sheet: Fig 1a
Figure 1a
Huh7 cells	time	shNT+Oxa-H			shLOX+Oxa-H			shLOXL1+Oxa-H			shLOXL2+Oxa-H			shLOXL3+Oxa-H			shLOXL4+Oxa-H
	0	100	100	100	99	98	98	99	97	97	100	99	99	99	96	96	97	96	96
	3	100	99	99	99	98	98	99	98	98	98	99	99	94	92	92	97	96	96
	6	99	98	97	96	96	96	98	96	96	89	93	93	85	79	79	95	93	93
	12	93	92	90	84	84	83	92	92	91	72	74	78	58	61	66	86	89	88
	24	80	77	75	69	68	66	90	88	83	65	66	69	49	48	45	67	65	72
Hep3B cells	time	shNT+Oxa-H			shLOX+Oxa-H			shLOXL1+Oxa-H			shLOXL2+Oxa-H			shLOXL3+Oxa-H			shLOXL4+Oxa-H
	0	100	99	99	99	97	97	99	98	98	100	99	99	97	96	96	97	98	98
	3	100	99	99	99	97	97	99	97	97	98	98	98	96	96	96	97	98	98
	6	99	99	99	96	95	95	98	97	97	96	97	97	85	80	81	93	94	94
	12	92	90	91	88	93	91	91	83	89	84	81	87	61	53	56	82	87	85
	24	76	73	75	85	87	80	72	65	70	67	63	70	39	32	36	70	75	72

## Sheet: Fig 1b
Figure 1b
Huh7 cells	time	shNT+Oxa-H			shL3+Oxa-H			shL3+rWT+MocK			shL3+rWT+Oxa-H			shL3+rED+Mock			shL3+rED+Oxa-H
	0	100	100	100	99	98	98	99	100	100	100	99	99	100	98	98	99	98	98
	3	100	97	96	99	97	98	99	100	100	98	99	99	99	95	96	96	97	97
	6	99	93	95	93	87	89	95	99	99	92	96	98	98	91	93	88	90	91
	12	88	91	93	63	65	68	92	98	99	94	89	87	95	94	93	69	68	67
	24	77	72	70	44	45	48	89	96	95	80	77	73	87	84	82	46	45	42
Hep3B cells	time	shNT+Oxa-H			shL3+Oxa-H			shL3+rWT+Mock			shL3+rWT+Oxa-H			shL3+rED+Mock			shL3+rED+Oxa-H
	0	100	99	99	99	100	100	100	99	99	100	99	99	97	99	99	99	98	98
	3	100	99	99	99	97	97	99	99	99	98	98	98	96	99	99	97	96	96
	6	99	97	99	82	85	87	99	98	98	96	97	97	95	96	97	81	83	85
	12	93	91	90	62	58	55	95	97	98	91	89	87	91	93	95	58	60	63
	24	77	75	73	40	38	35	92	94	96	76	73	68	88	87	85	40	41	44

## Sheet: Fig 1c
Figure 1c
Huh7 cells		Mock			Oxa-H
	shNT+EV	1.01325	0.903974	1.08278	2.36225	2.09603	2.21523
	shL3+EV	1.16225	1.11258	1.23179	2.69205	2.73974	2.62649
	shL3+rWT-L3	0.89404	1.10265	0.923841	2.15762	1.87589	2.00265
	shL3+rED-L3	1.24172	1.11258	1.17219	2.55755	2.65093	2.51722

## Sheet: Fig 1d
Figure 1d
Huh7 cells		Mock			Oxa-H
	shNT+EV	1.01061	0.905172	1.08422	2.49967	2.37483	2.67573
	shL3+EV	1.36273	1.21353	0.935013	9.59881	10.1658	11.4191
	shL3+rWT-L3	0.895225	1.10411	0.925066	2.437	1.9695	1.71088
	shL3+rED-L3	1.34284	1.01459	1.1439	9.39987	10.7527	11.5484

## Sheet: Fig 1f
Figure 1f

## Sheet: Fig 1g
Figure 1g
Huh7 cells	time	shL3+rWT-L3+Mock			shL3+rWT-L3+Oxa-H			shL3+rED-L3+Mock			shL3+rED-L3+Oxa-H			shL3+rWT-L3+Oxa-L			shL3+rED-L3+Oxa-L
	0	100	100	100	100	98	98	99	100	100	100	99	99	99	100	100	99	100	100
	3	100	99	99	99	96	96	99	100	99	95	96	98	99	100	100	97	96	98
	6	99	97	97	95	95	98	99	97	98	90	89	93	98	97	99	91	89	95
	12	98	95	96	89	83	87	96	92	96	65	64	70	94	93	90	71	75	79
	24	97	93	95	81	70	74	94	89	92	45	43	51	90	89	83	60	61	65
	time	shL3+rWT-L3+Mock			shL3+rWT-L3+Oxa-H			shL3+rED-L3+Mock			shL3+rED-L3+Oxa-H			shL3+rWT-L3+Oxa-L			shL3+rED-L3+Oxa-L
Hep3B cells	0	100	99	99	99	100	100	100	100	100	100	99	99	97	99	99	98	100	100
	3	100	99	99	99	100	100	100	100	100	99	98	98	96	99	99	98	95	98
	6	99	95	98	97	94	98	98	96	97	87	83	81	95	97	97	89	83	91
	12	97	92	97	89	92	95	96	95	93	63	54	57	93	92	95	69	64	75
	24	96	90	93	71	77	72	94	92	90	42	36	38	81	83	86	52	50	61

## Sheet: Fig 1h
Figure 1h

## Sheet: Fig 1k
Figure 1k
Huh7 cells		Mock			Oxa-H			Oxa-L
	shNT+EV	0.816535	1.17931	0.917822	2.37525	2.42574	2.92475	1.84552	1.6198	1.20376
	shL3+EV	1.13101	1.29059	1.16931	10.0297	11.0099	10.7129	5.05941	5.91089	6.36634
	shL3+L3-rWT	0.940594	0.881188	1.0198	2.86139	2.58416	3.13861	1.86139	1.91089	1.69307
	shL3+L3-rED	1.10891	0.851485	1.0495	12.0099	13.5049	11.4654	7.18812	5.78218	6.81188
	shL3+rM-WT-L3	0.920792	0.90099	0.871287	1.89644	1.71723	1.79802	1.28861	1.19802	1.39901
	shL3+rM-ED-L3	0.990099	1.11881	1.17822	10.2871	11.7228	11.4654	6.55445	5.83168	6.39604

## Sheet: Fig 1l
Figure 1l
	time	shL3+rM-WT-L3+Mock			shL3+rM-ED-L3+Mock			shL3+rM-WT-L3+Oxa-H
Huh7 cells	0	100	100	100	99	100	100	99	100	100
	3	100	99	99	99	100	100	99	100	100
	6	99	95	97	96	98	99	96	94	98
	12	97	92	93	92	93	96	90	89	92
	24	96	90	92	90	90	93	89	82	84
	time	shL3+rM-ED-L3+Oxa-H			shL3+rM-WT-L3+Oxa-L			shL3+rM-ED-L3+Oxa-L
	0	100	99	99	99	100	100	100	98	98
	3	98	96	96	99	100	100	99	93	96
	6	88	81	82	96	90	92	88	85	94
	12	62	60	66	94	86	89	73	68	70
	24	43	45	49	92	83	88	58	56	64
	time	shL3+rM-WT-L3+Mock			shL3+rM-ED-L3+Mock			shL3+rM-WT-L3+Oxa-H
Hep3B cells	0	100	99	99	100	100	100	99	100	100
	3	99	99	99	100	99	99	98	100	100
	6	98	96	98	98	95	97	98	99	99
	12	96	95	97	96	93	95	90	86	93
	24	95	92	94	93	91	94	79	77	85
	time	shL3+rM-ED-L3+Oxa-H			shL3+rM-WT-L3+Oxa-L			shL3+rM-ED-L3+Oxa-L
	0	100	99	99	97	100	100	98	100	100
	3	98	95	95	96	99	99	97	100	100
	6	88	81	83	95	91	98	89	90	93
	12	65	52	56	94	89	96	68	71	73
	24	40	31	37	84	83	88	50	52	58

## Sheet: Fig 2a
Figure 2a

[truncated: 67 more sheets: Fig 2c, Fig 2e, Fig 2f, Fig 2g, Fig 2i, Fig 2j, Fig 2l, Fig 2m, Fig 3a, Fig 3b, Fig 3c, Fig3d, Fig 3e, Fig 3g, Fig 3h, Fig 3i, Fig 3j, Fig 3k, Fig 4c, Fig 4d …]
